# Supplementary material for: Nutrition Education in Greek Secondary School Textbooks: A Content Analysis of Coverage and Thematic Orientation
Source: Nutrients. 2026 Apr 16;18(8):1257. doi: 10.3390/nu18081257 (PMC13119464; doi:10.3390/nu18081257)
Supplement: Supplementary file 1 [file nutrients-18-01257-s001.zip]

Archive with 1 entries (1 files):
- nutrients-4220652-supplementary.pdf
